# Supplementary material for: The Liverpool Care Pathway for the Dying Patient: a critical analysis of its rise, demise and legacy in England
Source: Wellcome Open Res. 2018 Apr 24;3:15. Originally published 2018 Feb 22. [Version 2] doi: 10.12688/wellcomeopenres.13940.2 (PMC5963294; doi:10.12688/wellcomeopenres.13940.2)
Supplement: Supplementary file 1 [file wellcomeopenres-3-15857-s0000.tgz]

Archive with 1 entries (1 files):
- ce990d9d-4d29-417b-8786-5eb71d2c280d.pdf
